# Supplementary material for: Ecotoxicological Estimation of 4-Cumylphenol, 4-t-Octylphenol, Nonylphenol, and Volatile Leachate Phenol Degradation by the Microscopic Fungus Umbelopsis isabellina Using a Battery of Biotests
Source: Int J Environ Res Public Health. 2022 Mar 30;19(7):4093. doi: 10.3390/ijerph19074093 (PMC8998573; doi:10.3390/ijerph19074093)
Supplement: Supplementary file 1 [file ijerph-19-04093-s001.zip]

Archive with 1 entries (1 files):
- ijerph-1620969-Supplementary materials.pdf
